# Supplementary material for: Exploring Sleep Architecture in Polish Patients with Multiple Sclerosis: A Polysomnography Study
Source: Brain Sci. 2024 Sep 18;14(9):932. doi: 10.3390/brainsci14090932 (PMC11430888; doi:10.3390/brainsci14090932)
Supplement: Supplementary file 1 [file brainsci-14-00932-s001.zip]

Archive with 1 entries (1 files):
- brainsci-3188867-supplementary.pdf
